# Supplementary material for: Selective amputation of the pharynx identifies a FoxA-dependent regeneration program in planaria
Source: eLife. 2014 Apr 15;3:e02238. doi: 10.7554/eLife.02238 (PMC3985184; doi:10.7554/eLife.02238)
Supplement: Supplementary file 1. — (A) Complete list of genes screened. (B) Genes used for whole-mount ISH validation of microarray. DOI: http://dx.doi.org/10.7554/eLife.02238.019 [file elife02238s001.xls]

## Sheet: 1A
Supplementary File 1A		Complete List of Genes Screened
0-24 hours	274 genes	log2 fold change >0.4, adj p-value <0.05
48-72 hours	82 genes
						Fold Change Log2							5' Primer Sequence	3' Primer Sequence
Category	Clone ID	Probe ID	Transcript ID	Top Swissprot Hit	E-value	6h	12h	18h	24h	48h	72h
0-24 hours	6A01	SMED10015551	smed001587	Heat shock protein Hsp-16.2	6e-07	1.07	0.925	0.282	0.467	-1.29	-1.51		ACTGCCATTTTCGTAGCATC	ACCTTGAAGAAAATCCAGGG
0-24 hours	5D09	SMED20011667	smed29091	3-dehydroquinate synthase	0.32	1.14	1.26	2.36	1.72	1.05	0.674		GGAACGAATACATATGCGAAAAA	TGAATTTACTGGGGACTGTTCG
0-24 hours	6F09	SMED20009887	smed26852	Major facilitator superfamily domain-containing protein 8	2e-10	0.122	0.173	0.777	0.537	0.193	0.264		CACGTAGAAGAAATTGACGAAA	ATTACCGCAAGAAAACTGAAGA
0-24 hours	5C10	SMED10005491	smed013854	Replicase polyprotein 1a	2.9	0.569	0.807	0.698	1.73	0.267	0.107		TTTGTTTTACTAGCACATGGCG	ACCTTGGCAGAAATAAGGTTCA
0-24 hours	6G04	SMED10007037	smed013577	Cornifelin/PLAC-8	5e-15	-0.054	0.437	0.698	1.08	0.146	-0.286		TCACTAGGCAGAACCAAATAGC	ACACTCAAATGTCTAAGAACATGG
0-24 hours	6D11	SMED10009651	smed013693	Uncharacterized protein C31F10.17c	0.046	-0.326	0.167	2.05	3.11	2.85	0.941		GCGATGACCTCCTCAATAATC	GTGTTTTAATGCTGGTCGTG
0-24 hours	5C09	SMED10038999	smed013874	39S ribosomal protein L14	2.3	-0.00622	0.539	2.19	2.8	2.41	0.455		GCTTCCACTTTACCAGCTATGC	ATTTGTTATCAATGAGAGGCGG
0-24 hours	6A09	SMED10018040	SMEDS2F2_00020292-RA_1_150	N/A	0	-0.246	0.353	0.797	1.43	2.28	1.53		AAAGTGCTACTCAGATGCTGC	CTCGAACATATAATGACTCCGC
0-24 hours	7A07	SMED10000744	smed018795	Actin	0	0.0271	0.269	0.978	1.29	2.07	1.74		CGAGCTGTGTTTCCATCTATTG	TTAGAAACATTTTCGGTGAACG
0-24 hours	6E06	SMED10028276	smed27704	Sperm protamine P1	0.94	-0.493	0.214	1.8	2.21	1.98	1.78		TAATCATGAAATTGATAATTTTGC	AATTGTCATTTTTTCAATTAAACAC
0-24 hours	6H10	SMED10006138	smed26649	N/A	0	0.0396	0.874	2.13	2.24	1.89	1.6		CACTTTATTCTTTGTTGGATCG	TAAGAACATGAAAACCTTCGAG
0-24 hours	5D03	SMED10012671	smed017642	Uncharacterized protein ZK673.3	0.005	0.261	0.511	1.34	1.74	1.87	1.48		TAGAAAAGAAGGAAGCCTGCAC	GAGCATCGAGCTTTTCGTATTT
0-24 hours	5D11	SMED10004178	smed011507	Beta-defensin 114	0.87	0.196	0.505	1.09	1.65	1.74	1.44		TTTATTTGCTGCAGTGCTGATT	TATTGCGAAGAGATTCGAGACA
0-24 hours	6B05	SMED10038902	smed003563	Natterin-3	2.9	-0.0533	0.223	1.23	1.62	1.73	1.35		GTTCGATAGAGATTCGACTTGC	TATGTGACTGTTGGATGTCACG
0-24 hours	5G11	SMED10002483	smed004638	DBP9	0.12	-0.739	0.338	1.51	1.63	1.7	1.01		AGCATGGATATATGGAACTAGTAG	TGAATCACCATAATTTATTAAAGC
0-24 hours	3B12	SMED10039521	smed004465	0	0	-0.218	0.0569	0.418	1.1	1.69	1.83		TTTAATTGGCAATCTATAGAAGGTTT	TCATGGAAAAACTAATTGACGAAA
0-24 hours	5B05	SMED20002495	smed004450	Tropomyosin alpha-3 chain	0.2	-0.00844	0.696	1.13	1.28	1.54	1.6		AGAATGTTGCGTCAATTGTTTG	AATAGCTTCTGCTGCTTTTTCC
0-24 hours	6D04	SMED20002260	smed001971	N/A	0	0.0968	0.467	0.733	1.15	1.36	0.976		GCTTAGCAATGTGATTAGCAGC	GCAGCTGTCTAACCTTCTGATG
0-24 hours	5C04	SMED10046108	smed26994	N/A	0	0.568	0.543	0.721	1.17	1.17	0.686		TTTGGAATTATGTAGGCGTTTG	GTAGAATTGATGAGCATGTGCC
0-24 hours	5B07	SMED10000192	smed009085	Rhomboid-related protein 2	6e-39	0.331	1.06	1.08	1.12	1.09	1.01		TCTCTGGCTCTCAAATCATGTC	CACCCAAAACAATTTCACTTCC
0-24 hours	5E11	SMED10010365	smed022281	Rhomboid	0	0.304	0.871	1.77	1.4	1.06	1.07		TGAATGGTTTTGTGGATCTCAG	TGCCTAAACCGTAAATTCCACT
0-24 hours	5C03	SMED20005342	smed014169	N/A	0	0.467	0.911	1.94	1.45	1.04	1.08		ATGTACCTGAATGGTGTTGTGG	TTTATTTGAAAGTGATCGTCAAGG
0-24 hours	6D05	SMED10043766	smed013872	ETF large subunit	2.3	-0.537	0.131	1.61	1.76	0.938	0.555		TCTTATGCCCTTCACATCTGC	GTACTCAAATCCGTCTCCTTCC
0-24 hours	5E08	SMED10004653	smed26521	Putative uncharacterized transmembrane protein DDB_G0280901	1.2	0.329	0.634	0.837	1.06	0.919	0.707		CTCAGCATCCTCATACCTTGTG	TACGTCAATCCGATGAGCATAC
0-24 hours	2G01	SMED10005452	smed004041	Synaptotagmin-7	3e-18	-0.304	-0.00757	0.679	1.21	0.912	1.07		CTCTCTGGATCTAATCTTGAAATCTG	TACCAGTTCAGTCTGATGTTTCTCA
0-24 hours	6B03	SMED10003818	smed021496	Putative manganese efflux pump MntP	1.5	0.0312	0.488	1.23	1.27	0.91	1.09		TCTCCTTTCTATAGTGGCCGTC	GAGTTACATCGGCAAATCTCTG
0-24 hours	5H03	SMED10036071	smed012066	Uncharacterized N-acetyltransferase ycf52	1.3	0.109	0.703	1.39	1.08	0.867	0.859		ATATGTTCATGTCAAGGGGTTG	CATAATTTGGGAAATACGCTGT
0-24 hours	6D01	SMED10014929	smed007890	Peptidase inhibitor 16	3e-31	0.581	0.324	1.7	1.23	0.817	0.307		AAGTCCATCAGTACAAGCGG	AGGCAAACTGTAGCAAAAGG
0-24 hours	6D09	SMED10019217	smed011797	0	0	-0.74	-0.144	0.774	1.29	0.781	0.683		GTCACATTGATCTCCTTGAAGC	GACATTCAACTGTTGCTCTTCC
0-24 hours	6E10	SMED10007843	smed007895	Sodium channel protein type 2 subunit alpha	1.9	0.56	0.676	1.44	1.02	0.653	0.501		CATTTCAATTTTCACTGGATGC	TAATTGATGCTGAGTTCCATGA
0-24 hours	3A01	SMED20004279	smed011677	A.superbus venom factor 2	0.026	-0.424	-0.212	1.37	1.19	0.44	-0.141		TTCAGTTTACAGTCCCGTCAAG	TTGCGTCATATTTATCACCTGC
0-24 hours	2B01	SMED10044006	smed018694	T-lymphocyte CD2 receptor-like protein	1.7	-0.0355	-0.0156	0.134	1.19	0.307	0.549		ACCGTTTACAGGAGAAAAAGCATAT	TTGAAATTTATCTGCTCTTATTGGAA
0-24 hours	2A06	SMED10014419	smed013804	Argininosuccinate synthase	0	0.0887	0.172	0.404	0.44	0.281	0.245		ACTTGACACATCCTGCATTTTG	TAAAGATCCGGAGCCTCATTAC
0-24 hours	4B01	SMED10021445	smed009003	TAM41	9e-55	0.041	0.106	0.324	0.424	0.285	0.333		TCGTGCTATCACGTAAGAAATCA	TCCATCAACAAATAGAAATGGG
0-24 hours	5G04	SMED20008848	smed021996	Perlucin	4e-10	0.224	-0.137	0.301	0.557	0.284	0.607		AGCTACTTTAGCCATAGTCTTTATCC	TGTCATCATCAGAGTCGTCTTTA
0-24 hours	6A02	SMED20005618	smed015404	Rho GTPase-activating protein gacII	0.22	0.103	0.0773	0.541	0.619	0.277	0.365		CTGCATGCTTAGCTATATGTGG	TCATTAAGATTGCGTCCACGAC
0-24 hours	6F03	SMED10024017	smed016856	tincar	2e-06	0.192	0.133	0.521	0.554	0.275	0.166		ACCCTCGATATGGTTCAGAAT	AACTGGTTGTCCATTACTTCGT
0-24 hours	6B12	SMED10018320	smed007471	Solute carrier family 25 member 30	5e-84	-0.117	0.0111	0.295	0.52	0.267	0.193		ATCTCTCGATCTCAAAAGGAGG	CCATAATCGCAGAGATATGCAC
0-24 hours	4B06	SMED10007389	smed015194	GPI ethanolamine phosphate transferase 3	7e-66	0.416	0.188	0.321	0.418	0.264	0.344		CGGATCCCTCTGTACCATATTC	TGAATGTTCTCATTTTTATTTCATCTT
0-24 hours	2G10	SMED10005605	smed000474	WD repeat and HMG-box DNA-binding protein 1	5e-15	0.423	0.239	0.689	0.501	0.252	0.394		TGTAGATAAGAAACGCCCACATC	GTGCTTCCATTCTGGAACTGTG
0-24 hours	6F05	SMED10023851	smed008113	psiR	0.13	-0.131	0.0998	0.444	0.648	0.252	0.319		TCCAATAGCTTTCGTTACGATT	TTTGAGCGATGTTGTTACTGTT
0-24 hours	4A12	SMED10000120	smed016540	gsk3	2e-80	0.168	0.196	0.406	0.443	0.25	0.569		TGCACACAAATCAATCAGTCAC	TCGAAGTCACGCACAAAATATG
0-24 hours	4D04	SMED10012050	smed002051	GRP125	0.031	0.1	-0.048	0.323	0.414	0.248	0.443		TTATAGAACTTAGTGGTGCATGGC	TTGGTAGTTCCATCAGACCAAG
0-24 hours	5F08	SMED10009689	smed009044	Dual specificity protein phosphatase 10	3e-43	0.036	0.249	0.495	0.701	0.24	0.141		TTGGCCTCACCTGATTTATG	GAAGTTCCCGTAAACAATGTCG
0-24 hours	6C04	SMED10036849	smed011322	Diamine acetyltransferase 2	1e-05	0.277	0.17	0.517	0.452	0.232	0.427		TTTTCCAATCCCATGGAAGC	TTGCAAAGCTAACGCAGAAG
0-24 hours	6E08	SMED10020656	smed009710	Actin	2e-39	0.421	0.296	0.619	0.61	0.224	0.183		GTGATGGTACATGACGGATTTA	TTATTGAGATTTCCTCGGTAGC
0-24 hours	6E01	SMED10039571	smed005061	uncharacterized protein DDB_G0282133	0.018	-0.286	-0.227	0.472	0.774	0.223	0.0635		CTCAACCAGAGTTCTCAGTTAATTT	GTAAATTTTCCCGAAGGGTATC
0-24 hours	6B04	SMED10002457	smed008257	N/A	0	-0.0379	0.342	0.531	0.411	0.185	0.159		CCCCTTTAAAAACCAGCTACC	AGCTGTTGACAAATCAGCGTAG
0-24 hours	6H05	SMED10012708	smed008757	TMEM86A	2e-35	0.212	0.532	0.298	0.429	0.184	0.14		AGCTATATAAGTGCGAAGTCAGC	TGATTAGGAAACCACAACATGA
0-24 hours	5A12	SMED10020655	smed001965	uncharacterized protein DDB_G0288489	1.2	0.17	0.0894	0.366	0.434	0.179	0.226		GACGAAACTTTTGAATCCTTGC	GATGCACCAATTTTAGACCCAC
0-24 hours	2F01	SMED10009391	smed001840	Activator of 90 kDa heat shock protein ATPase homolog 1	3e-79	-0.0955	-0.0898	-0.122	0.41	0.148	0.104		TAATCAAAATGGCTAAATGGGG	AGCATTGAAATAATGACGTTGC
0-24 hours	5C05	SMED10010049	smed003875	daughter of sevenless	7e-08	-0.173	-0.334	0.628	0.652	0.141	0.00638		CCATTGGATCCAGCAGATTATG	TATTTGTCGCTTTGCATCATTTC
0-24 hours	4E11	SMED10007096	smed009703	Cylicin I	0.084	-0.0542	0.0205	0.361	0.409	0.0626	0.135		TGAGTTTAAAAGTGGTACCCGC	AGCATTGAAATAATGACGTTGC
0-24 hours	6F02	SMED10004420	smed005558	Metallophosphoesterase domain-containing protein 1	2e-15	-0.0288	-0.326	0.21	0.553	0.0511	-0.325		TCATTTCTGGACAGTGTCGTAA	GGTTGCATCAAAATGAGACTTT
0-24 hours	5H04	SMED20005246	smed013904	Mannosyl phosphorylinositol ceramide synthase SUR1	2e-09	-0.0812	-0.184	0.0917	0.586	-0.0719	-0.224		GCAATTCTGCCAAATGAAAT	TGATTGTATCGGGTATTGAATG
0-24 hours	6B08	SMED20009762	smed26642	N/A	0	-0.38	0.358	0.597	0.609	-0.186	0.955		GAATGCCCAGCTGATGTTTTAG	GCGCTGTTCCTAATTGGTTG
0-24 hours	5B09	SMED10015047	smed008770	Serine/threonine-protein kinase pim-2	2e-53	-0.609	-0.00797	0.101	0.51	-0.216	0.181		AATTTATGGGAAAATCGGTGAA	TCATGCATCAATTCCAATAGACA
0-24 hours	5D12	SMED10001896	smed019489	Low-density lipoprotein receptor-related protein 2	1e-07	0.654	0.731	0.588	0.773	-0.448	-0.808		TTTGTTTGGACAGAAATGATCG	TTTGCAAACGGTAATACAGCAG
0-24 hours	4G06	SMED10039154	smed022506	WIF-1	0.27	0.117	0.215	0.406	0.579	0.521	0.231		TGCAATCAAACAGTTGCCTTAC	TGCATTTTACGTGTGTGTGTATG
0-24 hours	3A03	SMED10008119	smed003773	Collectin-12	1e-09	0.217	-0.0209	0.557	0.794	0.438	1.19		CAAGCTTTCAACAAATTCATCG	CTCCGTTTGCATAAAAGTTTCC
0-24 hours	2C03	SMED10039154	smed022506	WIF-1	0.27	0.117	0.215	0.406	0.579	0.521	0.231		TGCAATCAAACAGTTGCCTTAC	TGCATTTTACGTGTGTGTGTATG
0-24 hours	6E07	SMED20005632	smed015457	MG313	0.31	-0.041	-0.0126	0.144	0.578	0.368	0.184		AGCAGGTTTGAAATTTAGTTGC	AAGCATATCGCAAAGATGTGTA
0-24 hours	6F11	SMED10015473	smed000575	Uncharacterized protein ECU03_1610	1.3	0.0468	0.18	0.514	0.609	0.533	0.776		CTCCTAGCATACGACCTTTGG	AACGTATTAACGCACAGACCAC
0-24 hours	5G10	SMED10001551	smed008185	SecB	0.75	0.118	0.127	0.258	0.524	0.517	0.0167		CATTACATGAGCTATGCGTTGT	AGATTGACATCTTCCGTAGGAG
0-24 hours	6B02	SMED10006742	smed018506	Dynein light chain 2	5e-50	-0.0976	0.207	0.336	0.938	2.06	1.36		ATCCGACAGCTCAAACACAAC	AGTGCATGGAACATTGTGAC
0-24 hours	5F04	SMED10022969	smed004379	PDZ domain-containing RING finger protein 4	6e-21	-0.0291	0.269	0.341	0.628	1.25	1.15		GATCTTTCTACTGCGTCTCACC	ACATTGGTTTTGGTTTCTCGTT
0-24 hours	6B06	SMED10036763	smed26579	0	0	0.0917	0.293	0.631	0.889	1.18	0.879		ATGAGTGTGTGCAATATGAGGC	GCTTTCCTTAATTTTGACCCGC
0-24 hours	6D08	SMED20009888	smed26853	Huntingtin	1.1	0.162	0.185	0.727	0.973	1.17	1.1		CTTTAGTTCCAGCACCAGATTG	AACCTGGTTGAGGTCTCATTG
0-24 hours	5E02	SMED10017447	SMEDS2F2_00037904-RA_1_271	N/A	0	0.5	0.626	0.604	0.703	1.13	0.902		AAAACTTTTCGGAGCATTTGAA	AAATATTGCAAAGTACCGGCAG
0-24 hours	1G06	SMED20012969	isotig19737	TCF-21	1e-11	0.162	0.118	0.24	0.567	1.12	1.21		CATTAACCATTGTCGAATGTCC	GTCGATGTCAATTAGTTCCTGG
0-24 hours	6G01	SMED10002254	smed004227	Tegument antigen	8e-18	0.16	0.116	0.271	0.537	1.1	0.649		TGACTCGATTAGAAACGCATTA	AAACGATACATGCTCAAGTGG
0-24 hours	2F12	SMED10021578	smed014065	Innexin unc-9	1e-43	0.0854	0.163	0.338	0.657	1.08	0.914		AATATCCTTGGCTTTGTACACTGAA	TGGTTTTCAAAGAGTTTCTCGATTA
0-24 hours	6A11	SMED10041531	smed012395	N/A	0	-0.0646	0.445	0.379	0.595	0.993	0.971		CCTCGACAATACTGGTATCACG	GACATTCTACAACTGATTCGGC
0-24 hours	3A04	SMED10047998	smed28065	Uncharacterized protein DDB_G0272512	1.9	0.0568	0.377	0.643	0.691	0.982	0.698		TTTATTTCACGCATCACAAAGC	AAAGCAGTCCAGAACCAATTTC
0-24 hours	6C03	SMED10021710	smed006093	Carboxypeptidase B	1e-70	0.0944	0.224	0.536	0.53	0.974	0.465		CAAAGAACTGACCAAGGAAGC	CAACGGATTGGATATACGTAGG
0-24 hours	5E10	SMED10016661	SMEDS2F2_00031717-RA_1_157	16S rRNA m7G methyltransferase	0.83	0.413	0.628	0.552	0.763	0.97	0.803		TCTCGGTCTATTTGCAGTTGG	CTTTCAAATGCTCCGAAAAGTT
0-24 hours	5D01	SMED20006585	smed018273	N/A	0	0.812	0.624	0.956	0.871	0.968	0.959		TGCTCATCTCTCGACTGAACAC	GTGTGCTAACAATAGAGCGTGC
0-24 hours	2H06	SMED10003483	smed009975	Zinc finger protein 91	3e-17	-0.000893	0.25	0.241	0.418	0.927	1.28		AAGAACCGAACTTTGAAGCAAG	ACTCCTAGTCATGGAGGCAGTC
0-24 hours	6H11	SMED10012051	smed010335	Solute carrier family 7 member 5	3e-146	0.301	0.596	0.363	0.43	0.885	0.833		ATCGGTCGTTCTACTTTCTTCC	GCATACTGTTACGCGGAGTTAG
0-24 hours	6G05	SMED10013105	smed016136	Cytochrome P450 2C20	7e-53	-0.352	0.31	0.228	0.546	0.885	0.909		TTACCCCTTGTTGGAGTTTTAC	AATCCTTTAACGAAACTGGACTC
0-24 hours	6C06	SMED10011885	smed006331	Gastric triacylglycerol lipase	8e-98	0.0532	0.233	0.659	0.736	0.878	1.07		TTACGTTCCAGCGTACTGATAC	CTTGGCTATGTTGGACATTCAC
0-24 hours	5C08	SMED10049339	sm_483947	N/A	0	0.809	0.632	0.884	0.835	0.87	0.829		TTAATGTGATGAATGATGCTGC	TTGAAAGCAAATAGAAATAATCGG
0-24 hours	5B06	SMED20009699	smed26521	Putative uncharacterized transmembrane protein DDB_G0280901	1.2	0.286	0.675	0.69	0.989	0.842	0.749		TAAAAGCTACGAAGTTACGCGG	TACGTCAATCCGATGAGCATAC
0-24 hours	2B11	SMED10017126	smed001676	Replication protein A 32 kDa subunit	1e-20	0.0982	0.351	0.384	0.478	0.84	0.915		GGGGTCGTCAGATTTAAATAGC	TAATGATCCTCGTTGATTGTCG
0-24 hours	6H02	SMED20014051	AAA.454ESTABI.17458	Aurora 2	1e-06	-0.335	0.143	0.653	0.791	0.833	0.611		AATGAGTATCCGAGCATCAG	CAAAGAGTTCAGCCCAGTTATG
0-24 hours	6C11	SMED10018779	smed019458	Mas-related G-protein coupled receptor member E	0.66	-0.56	-0.257	0.0947	0.603	0.828	0.0241		CGTAAGACACACCAATCAGG	AAAGTTGAAGGACAACAGCC
0-24 hours	6A12	SMED20013157	smed26999	NADH-ubiquinone oxidoreductase chain 4L	0.5	-0.0283	0.121	0.336	0.625	0.801	0.727		CAATTTAGCTTGGCCTTGTG	GGCTTGGTCAAATGAGACTTC
0-24 hours	2F11	SMED10018951	smed022053	Selenocysteine lyase	1e-65	0.266	0.164	0.402	0.812	0.789	0.759		GATTACAATGCCACGACTCCTC	CTGCGTTATGGAGATCTTCGAC
0-24 hours	2A03	SMED10015196	smed003740	Glucosamine 6-phosphate N-acetyltransferase	2e-34	0.183	0.471	0.572	0.715	0.782	0.539		AGCATGGCATTTATTTTTGATG	ACAAATTAAAGCTACGATGAGATTC
0-24 hours	4A05	SMED10012385	smed009640	Putative transporter SVOPL	3e-52	0.0198	0.0237	0.438	0.564	0.768	0.875		AATCCAGCTATTCCTTTGGATG	AGTCAATCCAGATGCTGAAAAGA
0-24 hours	2H04	SMED20002601	smed004974	N/A	0	0.184	0.253	0.486	0.603	0.765	0.885		AGCTTTGTTTCGAAGTGGTTTC	GACTCGCCAACTCAAATTTTTC
0-24 hours	1C03	SMED10009115	smed001161	Nemo-like kinase	8e-131	0.00346	0.0554	0.198	0.44	0.764	0.905		AATGCCTACACACAAACAAAGC	CTATCCTGGTGATCGTGACAAC
0-24 hours	2B02	SMED10036692	smed28202	MGF 505-6R	2.2	-0.0892	0.272	0.438	0.71	0.759	0.56		AATTTCCACGGGACATTGATAG	GATTTGAGTTGGAGAGGGTGAG
0-24 hours	5H01	SMED10015106	smed001126	Keratin-associated protein 5-8	0.027	-0.348	-0.307	0.303	0.557	0.757	0.557		GAATGAATTATCAGTGCTCGTG	GATTTGCCTGTTTATTTCTTGC
0-24 hours	6G09	SMED10037916	smed26404	Histone-lysine N-methyltransferase NSD3	1.2	0.391	0.203	0.657	0.711	0.752	0.49		TTTGCACAGCCTATGTGGAAC	GTTATCCGTTAGTTAAATTAACATG
0-24 hours	5C02	SMED20009523	smed26262	Pentatricopeptide repeat-containing protein At1g61870	2.3	0.667	0.5	0.774	0.732	0.749	0.752		AAATCATCGAGTCAAACGGAAC	CATGTTGTCGAATTTATCAGCG
0-24 hours	6A08	SMED10015504	smed29042	0	0	0.358	0.198	1.32	0.934	0.748	0.547		ATGTATCAAGGACACCACCAAC	TTTGTTTACGGCATTTCGGC
0-24 hours	5C07	SMED20002593	smed004949	Histone H2B	8e-50	0.472	0.59	0.606	0.582	0.719	0.7		TGGCAATTAAAGGTAAGATCGC	AACGTGACATAAGATAAAAGATAATACG
0-24 hours	2D12	SMED10023201	smed018143	Innexin unc-9	3e-13	-0.0205	0.211	0.417	0.612	0.719	0.767		TTCATTGAAAATGTCGGTCTTG	AGAAATGGTCAGAATGCAAATG
0-24 hours	4B12	SMED10017580	smed005867	Putative BTB/POZ domain-containing protein	0.17	0.193	0.394	0.55	0.515	0.718	0.973		TAGGGAAAAACGTTCTCCAAGA	TGATTGGAAAATGTATTGAAAATGA
0-24 hours	5D08	SMED10039079	smed020417	Uncharacterized transposase-like protein	0.15	0.664	0.48	0.728	0.678	0.717	0.654		GTCTTGGCCCAACAGTTACTTC	CGTATAAGAATGACACACCCGA
0-24 hours	3C02	SMED10036377	smed011278	N/A	0	0.02	0.0731	0.327	0.599	0.715	0.712		CTCTACCCCAAGACAACTCGAC	CCAGTTCTCAATTATTCGTGGC
0-24 hours	5F10	SMED10004134	smed009040	Putative GPCR F59B2.13	1e-05	0.268	0.169	0.477	0.518	0.711	0.652		TCGGTATACACTATATCGGGGG	AACCTGGGTTGAATATGGTCTC
0-24 hours	5B02	SMED10001332	smed000982	Singed	2e-84	-0.0934	0.237	0.491	0.733	0.711	0.378		TGTGAATGGATCTTCAGAATCG	TTCATCAATCCGTTTTGTTCAC
0-24 hours	5B11	SMED10039115	smed010977	Tyrosine-protein kinase BTK	2e-125	0.16	0.274	0.473	0.53	0.71	0.73		CGAATTCTGGAATAAATCTGGC	GAAATCGGTGATTTTGGAAGAG
0-24 hours	5D04	SMED20010820	smed28073	C-C chemokine receptor type 1	2.4	0.693	0.425	0.801	0.669	0.709	0.547		ACCCAATTAACTACGTCCAAGG	TTTTAGTCGAAGTTTCTGCATTC
0-24 hours	3G08	SMED10017259	smed001980	Solute carrier family 7 member 5	8e-125	0.0982	0.297	0.439	0.481	0.687	0.604		AGCAATGAGGATAAATGCCAAC	CAAGTGCAGGAAGACCACAATA
0-24 hours	6D10	SMED20006152	smed017283	Brain-specific angiogenesis inhibitor 1	1.7	0.382	0.218	1.27	0.982	0.678	0.523		CTTCGTAACTTGTCAGGATTGC	GATCTTTCAAGGTTCTGTGCTG
0-24 hours	5E12	SMED10037940	sm_rc_552624	N/A	0	0.735	0.554	0.751	0.685	0.677	0.568		TCTACTTTGTTGTGTGTGCGTG	TCTGTGAAATGTCAGGGTGAAC
0-24 hours	6C07	SMED20005200	smed013728	Protein ycf2	0.62	0.0297	0.267	0.722	0.737	0.674	0.678		CTTGTTGTTCTGTAGTGCCGAC	ATAATAGGCGGACATGTAGCTG
0-24 hours	6H01	SMED20002288	smed002181	ORF125a	0.9	0.632	0.356	0.498	0.519	0.672	0.336		CTGGTTGGTATGTGTTAGCTTG	ACAAACAGACTGCAGAAACAAC
0-24 hours	5G12	SMED10042034	smed011766	Putative membrane protein insertion efficiency factor	1.3	0.323	0.272	0.337	0.576	0.67	0.435		TTGTCCAAGTTATTATGCAAGC	ACGACAAAATACACGGAACTATC
0-24 hours	5F02	SMED10011267	smed26845	Tissue factor pathway inhibitor	3e-14	0.22	0.607	1.01	0.845	0.668	0.827		TCTGTACGAAACCAGTTGAACG	GAACAAATCTTATTGCAAGCGG
0-24 hours	3B04	SMED10015937	smed006674	Alpha-tocopherol transfer protein-like	3e-06	0.182	0.221	0.624	0.675	0.667	0.776		AACTGGCAAGTTGAACTCAATG	GTCGATGCCCATAAATAGAACC
0-24 hours	6A06	SMED10014153	smed005164	Cell number regulator 4	9e-05	0.438	0.567	0.474	0.503	0.664	0.67		CAATTGTCCGTCAACGTG	TAACAATGGGTCAATGGCTC
0-24 hours	2F10	SMED20005448	smed014611	Actin	0	0.465	0.405	0.634	0.43	0.661	0.437		AAAATGGAAGAAGATATTGCCG	CACAGAAATACCATGATCATCCC
0-24 hours	5D02	SMED10054953	smed001325	Nup153	4e-11	0.608	0.482	0.682	0.633	0.66	0.673		CCTTTCCTTGATGCAGGATTAC	CAATCAGGCAGTGTTTCAGTTG
0-24 hours	6C02	SMED10000564	smed008873	Aldose reductase	1e-88	0.446	0.13	0.335	0.506	0.658	0.799		ACAGTTCCGGATTACACATTCG	GAAAAGCGGTCATGAAATGC
0-24 hours	5F07	SMED10000653	smed009345	SKCa 2	5e-99	0.462	0.468	0.552	0.507	0.657	0.593		TCACGGAACAATAGCTGCTAAC	GTGCAGGGATGTAAAACTGATG
0-24 hours	2F03	SMED20011406	smed28757	EGR-1	9e-33	-0.045	0.118	0.646	0.865	0.655	-0.0741		AAACTTTTGAGAACTGAACTTTTGG	TTTTACCAATCATTAATCGTGACAA
0-24 hours	1H04	SMED10012308	smed001066	Prohormone convertase 1	9e-80	0.145	0.315	0.309	0.413	0.65	0.797		TAAATCAATATCCAGGTCGCAC	GAGGTATAACTCCACCACCAGC
0-24 hours	6H12	SMED10008301	smed010468	Uncharacterized protein YlbL	0.27	-0.116	0.0667	0.684	0.824	0.649	0.445		CTCCTAGCATACGACCTTTGG	AACGTATTAACGCACAGACCAC
0-24 hours	6B07	SMED10036884	smed013002	Ubiquitin-related 1	1e-13	0.339	0.42	0.237	0.5	0.648	0.834		TGAAGGAAACCCTTAACCACC	ACCTCAAGGTGAGTTGGTGTG
0-24 hours	2G03	SMED10015488	smed000284	RBBP4	0	0.136	0.434	0.337	0.419	0.644	0.772		AATGACACATGCTCTTGAATGG	ACAAACGACAGATCATCAATTTAC
0-24 hours	3A11	SMED10041012	smed012621	0	0	0.222	0.274	0.498	0.738	0.643	0.525		ACGGAAAGAGCAAAGAAAACAC	TTCGCAAATTCCATAACACTTG
0-24 hours	2F09	SMED10014502	smed000965	Methionine adenosyltransferase 2	4e-153	0.215	0.226	0.314	0.539	0.635	0.516		TGCACATCTCGACATAGTAACAATT	AATGAATGGTTCTTCTTCCAATACA
0-24 hours	1H09	SMED10049990	smed27404	DNA mismatch repair protein MutS	0.8	0.183	0.207	0.441	0.557	0.634	0.773		AATGAATACCGAGGAAATGTGG	CCTAGTGTATTGCAGGATTGGC
0-24 hours	5C11	SMED10024158	smed014795	Transducin beta chain 4	2e-99	0.594	0.502	0.699	0.64	0.633	0.653		CGAACATTTGACTGGAGTTGTC	TTTCATTTCAAATCTGCACACC
0-24 hours	6C12	SMED10003014	smed007386	0	0	0.552	0.438	0.476	0.434	0.623	0.682		TGCCTTATCTCACACACTAC	GTCACAGTCTACAAGCAAAGTC
0-24 hours	5E09	SMED10029071	SMEDS2F2_00005785-RA	N/A	0	0.599	0.403	0.681	0.591	0.616	0.583		ATGTATATCGCAGCTACTGGCA	TAGTCCGGCCATGAATTCTACT
0-24 hours	6E11	SMED10043808	smed004773	0	0	0.0944	0.326	0.631	0.9	0.607	0.429		CAGTTCAAATGTCGTATGTGGT	CCTGTATTCCCATCATCACAGT
0-24 hours	6C08	SMED10004006	smed008117	Inositol oxygenase	4e-112	0.207	0.00509	0.666	0.641	0.598	0.493		GGTGCCATGGATAAAATGAG	CCGGAGTTGAAATTGGTG
0-24 hours	1H02	SMED10019958	smed001563	RAD51	0	0.196	0.443	0.521	0.464	0.598	0.513		AGATTACTAGCCGTCGCTGAAC	CCTTTCCTCAAATACAACCGAG
0-24 hours	6G07	SMED10017270	smed009583	Monocarboxylate transporter 12	1e-40	0.254	0.144	0.845	0.664	0.585	0.474		CTGGGGATGGGTAGTAGTTTT	TGAGATGTGCCATGTTTTCTAT
0-24 hours	4G11	SMED10056429	smed011696	Protein kinase 4	0.009	0.242	0.141	0.492	0.48	0.583	0.58		TTATCATGTATCTGACCTGGGC	GATGGAATTGAAAAACGGAGAC
0-24 hours	5F06	SMED10015776	smed005664	ADAM-TS 20	1e-111	0.0469	0.133	0.0712	0.503	0.577	0.267		GAAACTGAAAATCCAGTCCCTC	CTTGATATAGAATGCACCGTGG
0-24 hours	2G08	SMED10035995	sm_rc_98978	N/A	0	0.333	0.221	0.394	0.529	0.553	0.545		TGTTCAAATCGATGTCAGGTTC	GTCATAAATGAAAAATAGGCCG
0-24 hours	6F04	SMED10000752	smed006314	Zinc transporter ZIP3	2e-34	-0.0397	0.184	0.383	0.518	0.548	0.523		TTAAATGGATGCCAAAACTCTC	TTCTGGAGACTGGTTGAGAAAT
0-24 hours	5G05	SMED10022308	smed000501	Ribonucleoside-diphosphate reductase subunit M2	3e-23	-0.101	0.115	0.253	0.6	0.547	0.529		CGTTTTGTTCTATTTCCCATTC	ATTCTCGCCTTTGTAAATCCT
0-24 hours	5D06	SMED20013699	smed021363	ddx42	0.18	0.463	0.878	0.753	0.691	0.546	0.642		TTTGGGTCTAGTTGCACTTGGT	TTTTTGAACTGAAACGTGGAAA
0-24 hours	5F12	SMED10004209	smed006312	NAD kinase	1e-63	0.0126	0.159	0.473	0.531	0.544	0.247		ACGTTCAGGAGAAGCATACG	CCCGAAATGGAGTACAATAG
0-24 hours	5G09	SMED10017544	smed022164	Cysteine-rich secretory protein 3	1e-09	-0.117	0.31	0.829	0.602	0.539	0.654		GGAAAAGTCTATCATGATTGTGG	TGGATCTGGTCGAGTAACACT
0-24 hours	7A04	SMED10039731	smed016989	dipks25	0.56	0.581	0.252	0.432	0.465	0.538	0.662		CTCCTAGCATACGACCTTTGG	AACGTATTAACGCACAGACCAC
0-24 hours	2H05	SMED20002058	smed001010	Transitional ER ATPase	0	0.128	0.208	0.375	0.501	0.537	0.78		GCCGTGAGACAGTGTGTATAGC	AAGGATCCAAAATTGTGATTGG
0-24 hours	6A07	SMED10009772	smed001649	N/A	0	0.133	0.112	0.276	0.53	0.531	0.429		GAGGAGGCACTGATTTTTCTTC	GTAGAATCAGACCTTGTGCTGC
0-24 hours	5A02	SMED10040687	smed27231	0	0	0.0672	0.0376	0.352	0.422	0.516	0.665		TTACCGATGCGTACGATAACTC	CAGCATAAGTCCTTCTAACGGC
0-24 hours	4H08	SMED10037196	smed001768	Translation initiation factor IF-2	0.3	-0.0239	0.0367	0.487	0.639	0.516	0.352		TCATGAACTTACCAAAATAATCAACC	TTGTACAAAACAAATAGGAGGACAC
0-24 hours	6H08	SMED20009766	smed26648	0	0	0.178	0.342	0.356	0.53	0.513	0.731		TGTGACCATTGTAAATAGACATTC	GAAGTTACAAAATACATTTGAATAA
0-24 hours	6E02	SMED10048807	smed022376	N/A	0	0.16	0.258	0.493	0.662	0.505	0.425		GGTAGCTTATTGCCATTGTTCT	AGACATTTCAATTTCCTTCAGC
0-24 hours	1A04	SMED10010662	smed001844	Histone H2A.Z	4e-66	0.0924	0.18	0.433	0.405	0.499	0.683		TTTTAAATGGCAGGTGGAAAAG	GTCAAGTTCTTCATCTCCTCGG
0-24 hours	7A01	SMED10041364	smed015988	UDP-xylose and UDP-N-acetylglucosamine transporter	2e-44	0.0241	0.0881	0.345	0.66	0.495	0.249		TGTTCAACAGTTGTCAGTTTCATC	AATGGCCGTATGTTTCACAG
0-24 hours	5B10	SMED10018687	smed008612	RING finger protein 146	9e-27	0.361	0.55	0.333	0.435	0.493	0.518		GTTATCAAAAAGCGGTTCATCC	TTTTCCGATGATCCTTATGGC
0-24 hours	6H04	SMED20009493	smed26228	0	0	0.566	0.318	0.252	0.468	0.49	0.403		TACGACTAGACAGATCATGGGC	GGTCTTCGTAATATAGGCCGTC
0-24 hours	6G08	SMED10018800	smed012968	Glutamine synthetase	0	0.0444	0.339	0.235	0.601	0.489	0.189		GCCATTGGCAAAGTTAAGAG	TCCTTTGGTAAAGTCATGTTCA
0-24 hours	4H10	SMED10058772	sm_591893	HIF-PH4	0.65	0.355	0.234	0.59	0.532	0.484	0.638		ATTACGGGTCGTTTCGTGTTAC	CAGAATGGAACCCCTTATTCAG
0-24 hours	5F11	SMED20004223	smed011525	CD63 antigen	0.53	0.11	0.452	0.887	0.91	0.483	0.518		GTTGCTCAGTTGATTCCAGC	ATTTTGACCTGATCTTCCCG
0-24 hours	2H01	SMED20002134	smed001431	Decaprenyl-diphosphate synthase subunit 2	9e-34	-0.0412	0.0659	0.301	0.42	0.483	0.641		GATTGGATAACAGATTGCATCG	AACATCGAAATTCCCCTAATTG
0-24 hours	6C01	SMED10018796	smed014598	RAD6 homolog A	2e-80	0.333	0.545	0.423	0.41	0.472	0.416		TTCAGTCCAATGAACTAGCAGC	ACGTCTTCAAGATGATCCACC
0-24 hours	6G02	SMED10003510	smed018226	28S ribosomal protein S23	2e-09	0.108	0.229	0.332	0.541	0.467	0.456		GGAAGTCGCAAAGAAAAGTTTA	TACTGCTTAAATTGCGGATTG
0-24 hours	2A11	SMED10005551	smed001537	DNA replication licensing factor mcm7-A	0	0.125	0.114	0.684	0.662	0.465	0.831		GTTGGTGCTAATACGCCCTTAG	ATCTCAGTTGACCAACACGATG
0-24 hours	2H08	SMED10023162	smed000780	Aurora kinase B-B	5e-98	0.116	0.141	0.414	0.455	0.465	0.508		ACCTTAGATTATCTGGCCCCTG	CAATCATCGGTGACTTTTTCAG
0-24 hours	3A05	SMED10020525	smed001509	CAF-1 subunit B	5e-98	0.144	0.342	0.307	0.42	0.464	0.535		CACCTCAACTGATGGATATTGC	TGCGTTTGATACCACTCTGTTC
0-24 hours	6D03	SMED10022120	smed014038	Leukocyte surface antigen CD53	0.0009	0.132	0.262	0.517	0.433	0.463	0.445		TATCAGTGGTGTTGGATTCG	TATTGAGCAAGATCTACTCCGC
0-24 hours	5H05	SMED10044983	smed011735	N/A	0	0.0927	-0.0712	0.313	0.857	0.457	0.713		AAATGAAGTGTTTAACGGATCG	CCTTGGCAGTTAAAATATGTCTC
0-24 hours	5G02	SMED10015534	smed010316	CD63 antigen	1e-22	0.154	0.366	0.89	0.628	0.455	0.365		CATCGCAGTATATTTGAGTGGA	ATTTCGGTAATCTGACTCTGCT
0-24 hours	5B01	SMED10016395	smed008198	Uncharacterized protein C15orf61	2e-43	0.256	0.289	0.34	0.406	0.453	0.641		GAATGAAGTAATGTGCTTGCCA	TTTGTCCCTTTGATGTTTCTACA
0-24 hours	2F06	SMED10039895	smed008997	N/A	0	0.172	0.245	0.384	0.432	0.448	0.644		AAATCTTTGAATCCGAATGCTG	TTGCTCAACGAAACTGCAATAG
0-24 hours	5E04	SMED10004111	smed26677	N/A	0	0.439	0.719	1.2	0.825	0.438	0.347		TATCAGGATTTCGTTCTTCACG	TTTTCCTGGCACAATTTTACAC
0-24 hours	6A05	SMED10029768	SMEDS2F2_00033692-RA	p58IPK-interacting protein	0.003	0.37	0.274	0.435	0.516	0.436	0.5		TGATGTGCACGCTTACATCTAC	GATTTTGCAAACGGGATAGC
0-24 hours	3A06	SMED10060718	sm_rc_467727	N/A	0	0.0727	0.0751	0.424	0.418	0.431	0.484		TCTGTAGGAGTATCCATCGCTTC	TGTACGGTGAACCTGCTTTATC
0-24 hours	6F06	SMED10020223	SMEDS2F2_00002714-RA	Tetraspanin-11	3e-07	0.23	0.167	0.516	0.468	0.427	0.435		AATTGCCTGTGCTTCAACAT	TGAATATAGAGGAGTTGTCCGATA
0-24 hours	7A03	SMED10018945	smed005915	Solute carrier family 22 member 5	1e-37	0.317	-0.0646	0.527	0.474	0.423	0.36		AATGCGTTGATCCGATTTTC	TTCATTGCCTTCTTCCAAGG
0-24 hours	5A01	SMED10005089	smed011546	bHLHe22	2e-31	0.123	0.344	0.469	0.407	0.422	0.618		AAATAGAAGACTGTTGCGGCTC	GAACTGAAACGTTATCGGAATG
0-24 hours	6C05	SMED10019516	smed012988	RING finger protein B	0.0002	-0.0456	0.0141	0.383	0.557	0.42	0.0631		TCGACAATGGACATCGACTAC	TCAATTGAAGATCCACAGGC
0-24 hours	3D09	SMED10004216	smed016763	Brain tumor protein	5e-40	0.409	0.159	0.501	0.455	0.411	0.548		GATTTTACCTTGGAGTATGCCG	AGAAAAATAAAGCCACAAAAATGTTC
0-24 hours	2E03	SMED20002254	smed001946	WD repeat-containing protein 36	3e-07	0.143	0.0681	0.615	0.558	0.404	0.515		CTGGTCCTTAAAGCTGCATTTC	GTCTTTATCATCGGGCTTATCG
0-24 hours	5F09	SMED20003310	smed007814	N/A	0	-0.0783	0.0495	0.503	0.569	0.402	0.118		CAGCGATCTTCCTCATCACTAC	GTTGACTGTGACTATTCGGTCC
0-24 hours	5E05	SMED10006116	smed28057	N/A	0	0.461	0.755	1.37	0.989	0.396	0.256		GTGTCACAGATTCCAGATGCTC	CAGTTCTGGATTCTTCGGAATG
0-24 hours	5C06	SMED10001212	smed005017	Venom allergen 5	2e-35	0.145	0.556	0.99	0.755	0.39	0.364		TGACATGGAATGAAGAATCAGC	TAATTACACAGGCCACCATCAC
0-24 hours	6C09	SMED20003565	smed008597	IgSF5	0.97	0.137	0.322	0.134	0.569	0.389	0.189		CATGCAATTACGGGACTTGTAG	TAGGTCAAGCATGGTCAATGTC
0-24 hours	4G05	SMED20000420	smed001930	Janus kinase and microtubule-interacting protein 2	0.35	0.314	0.131	0.496	0.413	0.386	0.418		CTCTTCAGGAGAGTATCCAGGG	ATTCTGCAGCATACCAAAGATG
0-24 hours	4E06	SMED10002678	smed007423	N/A	0	0.157	0.321	0.297	0.476	0.386	0.461		TGATATAACATGCTTGGGATGC	AGCGTCGAAAAGATAATTGGAG
0-24 hours	6F08	SMED10001012	smed016524	SWI5-dependent HO expression protein 3	0.001	0.357	0.438	0.269	0.524	0.383	0.446		ACCTTCTGTCGAATTTATCACC	CCAGATCGGATTGATTGATATAC
0-24 hours	6C10	SMED20011809	smed014360	DdHbx-3	0.002	0.191	0.183	0.562	0.671	0.375	0.31		ACTATGCACGCAAATCTTCCTC	TCGTGATTCCATTGGTCAAC
0-24 hours	6D07	SMED20012170	smed019442	Natterin-4	8e-05	0.266	0.481	0.714	0.423	0.371	0.374		TGAACAGAGGCTGTCCATTATC	TCAATATGGAAGAGCAGTGGAG
0-24 hours	2E02	SMED10023438	smed008802	Endonuclease G	1e-51	0.302	0.187	0.37	0.487	0.368	0.384		ATTTTATCAATGCTGAGGCAGG	GAAGGTTTATTCTATGGACAACGAG
0-24 hours	3C04	SMED10015603	smed006679	RNF8	4e-12	0.101	0.144	0.472	0.437	0.366	0.456		AAGAGATTTCTGTTGGTCGTGG	TCCGGAAGTTGTTTTAACAGTG
0-24 hours	6A04	SMED10017562	smed006637	Calmodulin	4e-12	-0.131	0.147	0.157	0.642	0.365	0.29		TATTGTGAGATTGTGTGTCCGC	AGTCAATGAAGATCACCGGAAG
0-24 hours	5H08	SMED10036729	sm_rc_583187	RNA polymerase subunit beta	0.66	-0.0602	0.00653	0.327	0.545	0.36	0.342		ATTGAGCCATTCGACTTTCC	CTGCTTCTTTTCTAACTGCCTG
0-24 hours	5G01	SMED20011003	smed28284	Avirulence protein AvrBs3	0.72	-0.162	-0.121	0.885	0.658	0.352	0.196		CTTAATTTTAGCCAGTATTGCCTGT	GTTATTCGATTCAGTACTTGCAGTT
0-24 hours	5H09	SMED10022641	smed004627	Zinc transporter 1	3e-69	0.208	0.306	0.56	0.434	0.351	0.431		AAAATACAATGGCAAGACGTG	ATACAGAAGCTATCGGGTTGAG
0-24 hours	3B03	SMED10024343	smed001620	Mediator complex subunit 8-A	3e-21	0.0259	0.203	0.291	0.41	0.35	0.523		ATTGAAATGAACAAAGAATGCG	GAGAGGACAATTCTTTCAACGC
0-24 hours	2C12	SMED10020163	smed009426	Organic cation transporter 3	4e-40	0.0376	0.152	0.096	0.447	0.348	0.268		AGTGATTTTGGACTCGTGTGTG	TTGGTAGTTCCATCAGACCAAG
0-24 hours	6E12	SMED10010052	smed018260	ATF-like	0.002	0.0148	0.192	0.498	0.639	0.348	0.297		CGCTGGGGTATTTATTATGAGT	TGCTTCATGAATGACAGTCG
0-24 hours	5D07	SMED20009783	smed26677	N/A	0	0.343	0.701	1.11	0.783	0.344	0.296		GGATTTCGTTCTTCACGGTATT	TTCCCACTTGCAGAAATTACCT
0-24 hours	6F07	SMED10047934	sm_45542	N/A	0	-0.618	-0.171	0.126	0.777	0.331	-0.114		GCGGTATGCAGTTCTAGTTATTTA	CACTCGAGGACAAAAGGTTAAT
0-24 hours	6D06	SMED10013766	smed013562	Ribonucleoside-diphosphate reductase large subunit	0.33	-0.0103	0.288	0.792	0.584	0.324	0.288		CCCACATTTCAACTTGGCTATG	ACCATTAAGGGAAACTGGAGAC
0-24 hours	6A10	SMED10024442	smed007717	choline-phosphate cytidylyltransferase	6e-40	0.199	0.361	0.714	0.538	0.322	0.348		GTCGATTCTATGCTCATCCAAG	CATTTTGTATACGGGATGCG
0-24 hours	6B01	SMED10002916	smed29042	0	0	0.278	0.33	1.09	0.633	0.316	0.323		CTTATGCGGATATGTTTGCG	GTCTTGTCGGTGGACTTCTC
0-24 hours	5E03	SMED10017885	smed27743	0	0	0.532	0.706	0.63	0.523	0.31	0.348		GCTGCTACTACTGTCGTTGTCG	CCAAATGTGATCCTTGTCGTAG
0-24 hours	6B11	SMED10012814	smed009961	0	0	-0.092	0.0388	0.315	0.547	0.304	0.175		GCTCTGTCCAAGAAATGTCATC	GTTCATGTTTCTGCCTGGTTTC
0-24 hours	5H07	SMED10042055	smed26962	Probable intracellular septation protein A	0.1	0.536	0.0231	0.188	0.172	0.292	0.245		CGAGATTCTGGATGTAAATGG	AAAACGTTGCAGGAAAAGATAG
0-24 hours	5G06	SMED10042620	smed008013	N/A	0	0.173	0.608	0.311	-0.039	0.281	0.306		GCCAAATGAGTAGGCTTTTAGA	CATCATAAATCGGCATAAGGAT
0-24 hours	5C01	SMED10002251	smed013910	jagunal	8e-28	0.269	0.521	0.311	0.312	0.277	0.322		CACAGGGAAAAAGTTGCTAACC	CTTCTTGTGAAGTTGGCCAGTC
0-24 hours	7A08	SMED20001790	smed28474	0	0	0.37	0.258	0.592	0.42	0.275	0.436		TGGAGTGATTTTTGATTTCCAG	CGAAGAAACATTCCTTAGATTTCC
0-24 hours	6H06	SMED20003920	smed010275	N/A	0	0.12	0.167	0.529	0.382	0.275	0.231		TTAGACCAGAAACTCACAGACG	TTTTATCCTCATCTGGAAGGAG
0-24 hours	5B12	SMED10013181	smed005691	Transmembrane protein 41B	2e-50	0.226	0.566	0.125	0.0799	0.27	0.441		CAACAATTTTTGGAATTATGTCTTC	TTAACGAAGACAATTGAGAGCG
0-24 hours	7A06	SMED10024842	smed019377	Probable DNA polymerase	0.57	0.101	0.165	0.504	0.32	0.248	0.289		GATCAGATTCGATTTCAAAGCC	CTCAATTCTTTTTCAGCATCCC
0-24 hours	5H10	SMED10014423	smed012885	dPHM	3e-65	0.24	0.1	0.612	0.452	0.245	0.2		CCGACCAAAGAGGATCAATA	ACAATGAGATTTACCAAGTCACC
0-24 hours	5G08	SMED20011552	smed28944	0	0	0.518	0.41	0.396	0.321	0.234	0.258		CTCGTGTATCCTTCCAATGTC	CATATAAAGACAAGCCAAAGCA
0-24 hours	5A10	SMED20014284	smed26449	0	0	0.364	0.503	0.305	0.162	0.215	0.418		GTGCCGTCTGATTTGAGTAATG	CGAATGGAAGCAATTCTGAAC
0-24 hours	6E04	SMED10006789	smed017896	Putative 3-methyladenine DNA glycosylase	0.23	0.723	0.701	0.167	0.301	0.211	0.278		CTTTAAAGTCAGCGTTGGAAA	TGTAGAATGCCAAAAGTCAACA
0-24 hours	4H09	SMED20008648	smed021549	Probable G-protein coupled receptor 115	1.7	0.268	0.114	0.46	0.336	0.203	0.471		GAAGAAAAGAAAAACCACACGC	GCCTCTAGATTGGACAGACACC
0-24 hours	2A05	SMED20002798	smed005917	N/A	0	0.501	0.473	0.415	0.296	0.192	0.182		TATTTGTGGTGGTGTTTTCGTC	TATTATGCCCGATTTCACTACG
0-24 hours	6D12	SMED10046160	smed008790	Transcription factor VBP	2e-08	0.0979	2.33	0.00696	0.0556	0.174	0.0967		TATCAAATGCGCTTAACAGAGTAG	GTAGCCTACATAGAGTTGGTGTTG
0-24 hours	2H07	SMED10017277	smed018361	Nanos	2e-20	0.169	0.172	0.43	0.305	0.168	0.322		AATCAAATTCGCAAAGAGAGTC	GTGGATTGTGACATGCTTCTTG
0-24 hours	6E03	SMED10045028	smed006004	0	0	0.385	0.536	0.291	0.154	0.166	0.183		ATTTCAACGCAAACCTTCAGTA	AAAATCACTTGGAAGCTCTTGA
0-24 hours	5E01	SMED10017790	smed27997	Zonadhesin	1.6	0.58	0.618	0.533	0.324	0.165	0.176		GTCGTCATTCCTCTATTTTCCG	ATTGTACAAGTCAAGCAGTGGG
0-24 hours	2D05	SMED10018065	smed009972	Mpv17-like	2e-24	0.441	0.377	0.287	0.27	0.165	0.0886		TCGCGTAGGATGTTGAAATAAG	ACAACACGTCAAAACAAAATGC
0-24 hours	3C03	SMED20011876	smed012800	GLIPR1-like protein 1	4e-33	0.177	0.446	-0.263	-0.226	0.126	0.331		AATGAATACCGAGGAAATGTGG	CCTAGTGTATTGCAGGATTGGC
0-24 hours	6G10	SMED10039969	smed015701	NADH dehydrogenase subunit 4L	1.4	0.501	0.109	0.198	0.104	0.103	0.159		CAATATCTTCATATCGACCCTGT	CCAAGAAGAATTTGTGATGGTT
0-24 hours	6F01	SMED10015108	smed005971	Lymphocyte antigen 6D	0.002	0.35	0.657	0.33	0.141	0.0964	0.0538		CAAATCACATTTGGACTCATTC	CAGGGTGAAACAGGAAATAGTTA
0-24 hours	5G03	SMED20005179	smed013656	Choriolysin L	1e-21	0.29	0.282	0.525	0.278	0.088	0.292		CTCTATGGCCGGATAAAACTG	TGATGCTGTCAAAATCATAAGG
0-24 hours	6H07	SMED10011695	smed007152	N/A	0	-0.0305	0.28	0.6	0.354	0.0775	-0.0211		ATACGAACGGTAGAGGATTTTG	CCCATTAGAAAAGTCAGACACC
0-24 hours	6F12	SMED10001268	SMEDS2F2_00001696-RB_1_1615	Thioredoxin reductase 1	3e-60	0.534	0.155	0.123	0.129	0.0685	0.135		TGTCTCATATTGTTGGGTTTCA	GTAGCATGGACGCTGAAGTC
0-24 hours	5B04	SMED10012877	smed008979	Transmembrane protein 144	9e-85	0.129	0.591	-0.0501	-0.101	0.0535	0.337		GCTGAATTTACAGTTTTGAAAGACAC	AATTAAAATAGCCGCACCAATC
0-24 hours	6A03	SMED10019836	smed009853	Reticulocalbin-2	1e-35	0.074	0.0556	0.598	0.381	0.0492	0.132		GGAAGAAGATGCAATTCGAC	GAGAAGAAAACTTCCGAGTC
0-24 hours	2E12	SMED20013969	smed017435	Venom allergen 5	9e-15	0.244	0.553	-0.109	-0.261	0.0477	0.17		TTCTGGAGATCTTTCTAATGACG	ATATTTACTGCAGTCTTGGCCG
0-24 hours	5H06	SMED10019514	smed004377	Sulfatase-modifying factor 2	6e-63	0.157	0.144	0.711	0.402	0.0154	-0.0165		CTTTGCTGTGTGTGACTATGACT	ATTAAAGTGATGCTTGTGTTCG
0-24 hours	5B03	SMED10007253	smed012084	Fer3-like	1e-19	0.406	0.174	0.613	0.267	-0.0543	-0.1		TGCTAACTCCTGATGTGCAATG	GCTGATGTTGTCTGCATTTTTG
0-24 hours	5H12	SMED10011508	smed017125	Cyclophilin B	3e-40	0.0659	0.275	0.647	0.217	-0.0926	-0.101		AGATTACTACGGAGCTGGAAAA	CTGTACTGTTTAAATCGCTGGA
0-24 hours	2B06	SMED20000011	mk000106	Peptidase inhibitor 16	1e-25	0.125	0.489	-0.0725	-0.275	-0.134	-0.0664		GAGCAATTCATTTTAAAAGTCAGCT	TGAATGTTCTCATTTTAATTTCATCTT
0-24 hours	5D10	SMED20014331	AAA.454ESTABI.625	Uroporphyrinogen decarboxylase	2	0.669	0.641	0.5	0.299	-0.137	0.215		TTTTCTTCTTGGGTTTGATCGT	TCGTCCATTTTGTCACAATCTC
0-24 hours	1H07	SMED20003166	smed007375	PdxS	0.27	0.461	0.182	-0.0467	-0.0753	-0.16	-0.237		TATGGAATGCTCCTTATTTGGC	AAATGTTTTGCAAGCATAATCC
0-24 hours	5E07	SMED10001743	SMEDS2F2_00029424-RA_1_247	TES-26	0.009	0.662	0.568	0.502	0.231	-0.181	0.119		TTTTCTTCTTGGGTTTGATCGT	ATCTCCACAGAGGTGACAGGAT
0-24 hours	6E05	SMED20004821	smed013062	N/A	0	0.589	0.0634	0.105	-0.0064	-0.231	-0.0646		CCCTTAGAAATTTTGATCTTGC	TTCACTGACAGTTTTGACCAAT
0-24 hours	2H09	SMED20010921	smed28191	N/A	0	0.328	0.599	0.33	0.136	-0.258	-0.0313		AAAAACGAATACAATTTTTCCTTGAG	TACCAAGTGGAGGACTTTGTTAAA
0-24 hours	4B09	SMED10019995	smed022277	Mitofusin-2	1e-19	0.552	-0.178	-0.405	-0.185	-0.291	-0.44		GGTAATAAAGCCACGGCTAATG	ATTTCTTCAGTGTATCGACGGG
0-24 hours	7A05	SMED10021461	smed018425	Sulfotransferase 1C1	2e-48	0.801	0.801	0.388	0.195	-0.299	-0.796		AAATTTCAGTTTCTGCCTACCG	CTTTGGGTTGTTGTACATGGTG
0-24 hours	5C12	SMED10012366	mk000263	SART-3	5e-104	0.56	-0.119	-0.00807	-0.0394	-0.302	-0.352		GTGATTCGGGATCAGAAGATTT	AATGAGTCCCAACTTGAGCAAT
0-24 hours	6E09	SMED10042836	smed012464	N/A	0	0.479	0.564	0.0968	-0.0506	-0.328	-0.649		ACGCTTGATAAATCAGGTTCAA	CTTCGTGCAATAAAACAGAATG
0-24 hours	5H02	SMED10024439	smed003764	Protein phosphatase 1 regulatory subunit 3B	2e-19	0.828	-0.515	-0.564	-0.0888	-0.541	-0.91		CCGACGAGAAAGGATTTAATTT	ATCGTTGTTTTCTGAAGTTTCG
0-24 hours	5E06	SMED10021753	smed004375	Saposin-C	2e-05	0.5	-0.653	-0.114	-0.154	-0.607	-0.649		TGTGTAAGAAAGTCATCGGAGC	TGCATTCAAATTCAAAAACACC
0-24 hours	2H11	SMED10024046	smed018850	Lymphocyte antigen 6D	1.1	0.632	0.459	-0.398	-0.977	-1.02	-1.15		TGTCAACAAAAATTGCATCAGC	TCGTTTAAAGTAGTTGATTCCAAGG
0-24 hours	2C05	SMED10004650	smed000227	17-beta-HSD 10	2e-89	0.0649	0.409	0.261	0.303	0.319	0.498		GATCTTCTGGCTTAGGATTTGC	TCACTTCTCCATTCAACATTGG
0-24 hours	6G03	SMED10005447	SMEDS2F2_00002323-RA_1_5973	Fibrillin	2e-106	0.171	0.251	0.805	0.502	0.545	0.562		GTTGATGAATGTTCAAATGGAG	TTACCAATCATGTTGCAGTAGG
0-24 hours	5B08	SMED10015791	smed006646	Mothers against DPP homolog 4	7e-58	0.648	0.458	0.514	0.43	0.742	0.98		TCATTTGTCGGATATCAAGCTG	CCTACACAACCTCACCACAAAC
0-24 hours	3A09	SMED10019987	smed002066	Histone H2A-IV	7e-40	0.0884	0.239	0.536	0.384	0.695	0.798		ATCCAGTAGCCATTTTGTTTCG	ATGCTTGCTTAGTTGCAGCAG
0-24 hours	2C01	SMED10018293	smed018393	Mitoferrin-1	4e-87	0.103	0.461	0.238	0.287	0.626	0.81		TCAATGAGAGGAATTTCAGCAG	TCATAAACCGACCAACTGATTG
0-24 hours	6B10	SMED10002276	smed005719	Selenoprotein I	8e-88	0.343	0.501	0.5	0.366	0.6	0.48		ACGAAAGAAGTTCTCAAGGG	AACGGCGGAAAGTATTTGAC
0-24 hours	2E11	SMED10012812	smed000182	WD repeat-containing protein 82	3e-113	0.214	0.481	0.322	0.367	0.523	0.713		ACATTTTTGCCGATGAAGTTG	TACTCGTCTATTTGTGGGGACC
0-24 hours	4F06	SMED10020201	smed008105	Receptor expression-enhancing protein 5	4e-53	0.177	0.404	0.443	0.389	0.516	0.433		GGCTTAATCGTGGTTATTGCTC	TTGTTACACCTGACAGCTGATTC
0-24 hours	1A06	SMED10011665	smed27535	Cellulose synthase-like protein A7	1.5	0.367	0.568	0.415	0.421	0.502	0.385		TAGATTCCCGTCAGGACTTTTG	CAGCCTTACTTTTGTTCGGATG
0-24 hours	4H11	SMED10038204	smed019971	N/A	0	0.221	0.361	0.407	0.307	0.502	0.52		ATTGTCGGTCGATTTGTATTCC	TCAAAGATCAATTGTCCCAGTG
0-24 hours	2E02	SMED10004827	smed010839	DB83	3e-49	0.2	0.535	0.221	0.327	0.486	0.577		CATCTCAAGGAGATCAAACTGAAG	CATAATTGCAACATTTCATCCG
0-24 hours	3G05	SMED10019680	smed015349	F-box only protein 42	2e-17	0.141	0.233	0.401	0.398	0.476	0.65		GAAAAATTGCCAGATCATTGTC	GGACAAATGTATCCTCGGTCTC
0-24 hours	2C02	SMED10024765	smed008022	CPSF-4	3e-78	0.0774	0.155	0.453	0.311	0.454	0.446		ATTACCATTCCCAAAAATGGAC	TAATGGTTTTAGAGGACCCCG
0-24 hours	4F07	SMED10012159	smed014115	Transmembrane protein 136	5e-26	0.138	0.213	0.42	0.38	0.453	0.477		GTCGTCTTGTTACGTATTTTCACG	TGCGAGTGTAAAACACAAAATG
0-24 hours	6G12	SMED10055786	smed001211	Cdc42-interacting protein 4	6e-25	0.591	0.518	0.637	0.361	0.444	0.301		GACTCAACAAACAAACAATTCG	GATGGCGATCATTGAAAAGTA
0-24 hours	6G11	SMED10040941	sm_rc_550811	N/A	0	0.187	0.346	0.52	0.374	0.437	0.545		GGGATTACTAGATCGATTGCAG	TAATTCCAGTCATGGCAATACA
0-24 hours	5A09	SMED10002609	smed001006	Histone H2A	1e-52	-0.00438	0.431	0.345	0.369	0.409	0.575		AAATATTGGTGCTCATGGAAAAG	TTGAGACTCGATTACTTTAGGTGC
0-24 hours	5A07	SMED20004301	smed011733	HIR1	1.4	0.189	0.0464	0.408	0.322	0.4	0.339		TTTGAAGGTTTTCCGTTACAGG	GACATGGCATTATCATCACCAC
0-24 hours	2D06	SMED20002207	smed001729	WD repeat-containing protein 3	3e-20	0.0831	0.0546	0.544	0.389	0.394	0.637		CACAACATGTCGGAAATCATTC	AGCGTTGTTCTGTGAATGTGAG
0-24 hours	6B09	SMED10038611	smed018911	Coproporphyrinogen-III oxidase	8e-10	0.422	0.355	0.522	0.399	0.376	0.39		CAGTGTGGATGAGTGAGTCG	AGTCACCGAGATTTCGTCAG
0-24 hours	4F10	SMED10038141	smed006940	FAM210A	5e-18	0.166	0.273	0.406	0.376	0.369	0.397		TGTACAAACGTATCATAACACCGA	AAGCATGTCTTATGTTTTTGCTACTT
0-24 hours	7A02	SMED20008674	smed021582	Solute carrier family 26 member 5	5e-54	0.245	0.206	0.502	0.283	0.335	0.365		ATGAAATCCCAGATGGCAAG	CAAAACTGCGTCATGGATTG
0-24 hours	5D05	SMED10015996	smed26956	Zash-1b	7e-12	0.186	0.363	0.635	0.386	0.335	0.37		ACATTTGGAATTGAGAAATCGG	TAATCAATCGCGACTCTCAAAG
0-24 hours	3A12	SMED10024059	smed26776	Mitochondrial fission regulator 1	0.098	0.148	0.119	0.454	0.326	0.335	0.438		ATTTTGATTCATCCTTTATCCG	AGATTTGATTGCGGGAGATG
0-24 hours	5F05	SMED10009459	smed014052	Ovo-like 1	3e-50	0.705	0.462	0.436	0.121	0.334	0.709		TTCGGAATTGAAACGATTCTTAAG	GTTTGTCACCAGATTTCCGATT
0-24 hours	4B02	SMED20003016	smed006960	DmORC2	1e-34	-0.0515	0.0295	0.482	0.397	0.33	0.359		TTTTCGCATACCTAAAAATGCC	TTGAAATTTATCTGCTCTTATTGGAA
0-24 hours	6D02	SMED10013335	smed011734	tRNA (cmo5U34)-methyltransferase 1	0.56	0.402	0.573	0.459	0.399	0.31	0.332		CATTGAACTACAACATGCGG	GGGCAAAATTGATACATCCAGG
0-24 hours	5G07	SMED20011604	smed29010	RFC large subunit	1.5	-0.4	0.216	-0.0965	0.529	2.05	1.71		GTATCACTGGTCTGCGGATT	GATGATGAATTTTGACGGTTTG
0-24 hours	5F03	SMED10014530	SMEDS2F2_00013819-RA_1_215	FMP48	1.6	0.61	1.06	-1.55	-0.164	1.57	-0.79		TTTCTTGATTGTTGTTTCGGTG	CACCGACGCTTTCTCTCTATCT
0-24 hours	5F01	SMED20000941	smed014740	ZFP530	2e-20	2.66	-0.0216	-0.0273	0.0156	-0.0533	#N/A		AGGCACAATAAACAAACGAAGG	GGGGAAAATAATCAATGTCCAA
48-72 hours	1B04	SMED10000425	smed002060	Bruno-like protein 1-A	8e-56	0.000721	0.152	0.0703	0.0174	0.503	0.65		TCTAAAATGCAAGTTGCTTCTCC	TTGAAAATCCAACTCCATCTCC
48-72 hours	1F11	SMED10000081	smed010337	caupolican	4e-40	-0.164	0.0293	0.0139	0.193	0.387	0.566		CTCAAAGCTTGGCTTCAAGAAC	TGACAACCGTTTAGTTGATTCG
48-72 hours	1C12	SMED10000004	smed010348	Wnt-4	2e-82	-0.15	0.129	-0.0771	0.126	0.806	1.37		GCATGTTTTTGAAAATTCTCGTC	TCACACGTTTGACATTGAACAG
48-72 hours	3A02	SMED10040069	smed28786	N/A	0	0.236	0.0666	0.136	0.304	0.514	0.598		GCAGAATTCCAATTATTCTGGC	TTTTCATGATGTTGCATTCAGG
48-72 hours	1B10	SMED20001888	smed000124	hnRNP K	6e-33	-0.0258	0.181	0.00602	0.0801	0.367	0.501		AGCCTGGAATGAATAGTAAGGC	TTAAACACAACGAAACACGGAC
48-72 hours	1A03	SMED20002020	smed000788	HCF-1	4e-163	-0.181	0.094	-0.0435	0.0837	0.555	0.819		ATATTTGGTGGTGGAAATGAGG	ACAACCGGTACAGATGGGTTAG
48-72 hours	1B03	SMED20002027	smed000826	Inactive ubiquitin carboxyl-terminal hydrolase 52	2e-30	-0.0753	0.225	0.198	0.349	0.768	0.791		GAAATTATAACACAGCCGATGG	CAGATCGAAATTGGAAATGGTG
48-72 hours	1B02	SMED20002628	smed005141	SOX-5	4e-42	-0.00344	0.0403	0.163	0.205	0.461	0.541		GATTTTCCTCGATACCGATTTG	TCATCATCGAATTTGACAGAGC
48-72 hours	1A05	SMED20002712	smed005571	RAD54B	9e-150	-0.217	0.162	0.0446	0.293	0.56	0.843		AAAATGAGAAGGACAGCAGCTC	TCTATTGACCTCCGCGTTATTC
48-72 hours	3C09	SMED20003618	smed008854	G1/S-specific cyclin-D1	1e-12	0.169	0.179	0.355	0.282	0.402	0.449		GGTTGTCTCATCATGCAAAGTC	ATCACATGCAAAAGATGTCGTC
48-72 hours	2G04	SMED20004184	smed011429	Mitosis initiation protein MIH1	2e-24	0.193	-0.00191	0.285	0.344	0.311	0.528		AATTGCTAATTTTGGAACAATGC	AAATCTGACTCGTAAATCATCGC
48-72 hours	1A08	SMED20005608	smed015387	Calpain-B	0	-0.0603	0.0168	0.0379	-0.00962	0.53	0.579		AATGCATTCAACAAAGAGGACC	TGATTGGATGAACGTATCTTGG
48-72 hours	1A07	SMED20005746	smed015947	Integrator complex subunit 4	4e-55	-0.121	0.193	-0.0611	0.118	0.459	0.698		ATGTCTGATGTTTTACCTCCCG	CCGACAGGTTCACTAAGTTTCC
48-72 hours	1G07	SMED20006231	smed017451	APC6	0.0001	0.0501	0.0286	0.125	0.198	0.409	0.596		CTGCGAATTGAAGAGAAATGAG	CCTCAGGTTTTCGAAATGATTC
48-72 hours	2H12	SMED20008517	smed000836	PRMT5	2e-142	-0.0374	0.121	0.331	0.264	0.615	0.684		TCGATTCCACAGAGTTACACATC	ATATCTGGTGAATGCATATCGG
48-72 hours	1E11	SMED20008729	smed021684	CPSF-5	3e-95	0.0169	0.328	0.234	0.361	0.728	0.842		CTTTTAAAAATCAGAATGGCGG	AACCAAATGTAAAACCGACCTG
48-72 hours	1G11	SMED20009318	smed025252	Solute carrier family 43 member 3	1e-09	-0.0113	-0.182	-0.322	-0.117	0.368	0.59		GCGCCGATATCAGGTATTATTG	TATCAACAGCAAAATTGGATGG
48-72 hours	1F10	SMED20009581	smed26340	AMACO	7e-16	-0.0786	0.00709	0.0823	0.0088	0.601	0.809		GATTTTTATTCTTGACGGGTCG	TTTTCTGAACGATTGTGGAAAC
48-72 hours	1F02	SMED20010163	smed27248	Putative transporter SVOPL	3e-26	0.132	0.0933	0.0939	0.283	0.362	0.425		GGCAAATCTGATTGTTTGAGAG	AGACATGGCCATACCAATTCTG
48-72 hours	1D02	SMED10010974	mk001970	CAF-1	7e-145	0.0237	0.22	0.1	0.24	0.513	0.857		TCAGATGGAAAAAGAATACCCC	ATGACACGAGAACAATGACCAG
48-72 hours	1E07	SMED10013809	smed010337	caupolican	4e-40	-0.161	0.0961	0.0549	0.268	0.627	0.808		AATCTTTTGAAAAATGCATAGCG	CATTTGCAAACCAAGTTGACAC
48-72 hours	1B05	SMED10003149	smed009682	Lysyl hydroxylase 1	0	-0.0933	0.104	0.0439	0.0958	0.514	0.699		TGTTAACTGTCTGGTGGCTTTG	TCCTATTCGGCTTTGGTTTATC
48-72 hours	1C11	SMED10009461	smed001231	Interleukin enhancer-binding factor 2	3e-108	-0.228	0.106	0.0299	0.231	0.627	0.829		TGACAATGAGACCACTTATGGG	GTTCCGATTTCACTTCATCCTC
48-72 hours	3E12	SMED10005586	smed010977	Tyrosine-protein kinase BTK	2e-125	0.013	0.173	0.297	0.313	0.433	0.472		TGATTTCTCATCGAAATGAACG	GCAACAAAATGCATAAATCTCG
48-72 hours	1F03	SMED10024738	smed013805	FoxG1	8e-54	-0.0852	0.112	-0.0445	0.242	0.61	0.842		ACACAGACGACGACAAAATCAG	CTGTAGAAGTCAAGGTTTGGGG
48-72 hours	1A12	SMED10018054	smed016569	COE4	0	-0.082	0.156	-0.00966	0.104	0.562	0.751		AATGCAAACATGTGTGTAGCTG	GAAACCATCGAGCTTGGATAAC
48-72 hours	1D06	SMED10015961	smed000233	Malectin	2e-69	-0.159	0.114	-0.0712	0.0663	0.382	0.415		TGGTTTTAACAATTCAATTTCGC	CAGAAATGGCAATCAAACTCAG
48-72 hours	1C04	SMED10014970	smed001345	Serine/threonine-protein kinase Chk2	1e-107	-0.151	0.189	-0.0647	0.253	0.4	0.57		GCAGAAATTATCAATTCCAATGC	TCATTAACTGTACCAACTGCGG
48-72 hours	1G04	SMED10011903	smed002159	Lamin-B receptor	2e-32	-0.0256	0.108	0.186	0.195	0.418	0.631		GAAAGCGTTCTAAAAGTGCTCC	GTTTTTCCAATGGGGATGTG
48-72 hours	2F05	SMED10011855	smed018150	TRICB-A	2e-35	0.17	0.29	0.301	0.314	0.491	0.492		ATGGACGCTAAGTATGCTGATG	TGCGAGTGTAAAACACAAAATG
48-72 hours	1F09	SMED10023767	smed001633	Replication factor C subunit 2	2e-161	0.0301	0.208	0.27	0.34	0.598	0.708		TCTGATATTGTGGGCAATGAAG	TATTAATGGCTTGTCGCATGTC
48-72 hours	1C06	SMED10006953	smed001431	Decaprenyl-diphosphate synthase subunit 2	9e-34	-0.173	-0.019	0.223	0.366	0.43	0.527		GATTGGATAACAGATTGCATCG	AACATCGAAATTCCCCTAATTG
48-72 hours	1D07	SMED10006322	smed000733	COP9 signalosome complex subunit 5	3e-132	-0.0975	0.111	0.117	0.144	0.503	0.66		TTGGGAATTGGAAAATAATGTTG	ATATTTGATTAGCTGCCCCATC
48-72 hours	1C09	SMED10019342	smed007158	Taspase-1	6e-58	0.0363	0.3	0.0225	0.146	0.485	0.574		TTCTGTCTTCTAAATTATTGTCTGACC	TCTGGACATAATTGTCTGTGGG
48-72 hours	1B07	SMED10004686	smed001512	ERF3A	1e-156	-0.149	0.267	0.0817	0.149	0.354	0.489		AGACTTAATGTTAACGCACCCG	CTTTCATAATTTTGCCCTGAGC
48-72 hours	1A01	SMED10018841	smed016105	RecQ2	8e-177	-0.00991	-0.00431	-0.0191	0.139	0.438	0.583		TACCCACTGCCAAAATAATTCC	ATTATAACCTTTAGCCGGAGCC
48-72 hours	3E10	SMED10016598	smed001900	Transketolase	0	-0.187	0.0735	-0.00833	0.149	0.388	0.542		CGTACTACTTCAAAATGCAGCG	TAAATTGATCAGTCACATTGGG
48-72 hours	1E03	SMED10021942	smed015527	RNA polymerase II subunit 3	2e-78	-0.12	0.119	0.102	0.104	0.416	0.48		ATGCCTTATGCAAATCAAAGTG	GTTTTAATGATCCTGCCGATTC
48-72 hours	2E06	SMED10005880	smed015304	RNA methyltransferase TRM7 homolog	5e-108	0.0901	0.277	0.304	0.341	0.409	0.489		CTCTGTTGTCATTAAGCATGGG	ATTCCAGATTTGCCTTTCTTCC
48-72 hours	1E10	SMED10013863	smed008581	Pancreas-specific transcription factor 1a	8e-31	-0.194	-0.0436	0.0142	0.105	0.531	0.828		CACTTGCGATTCGTCATAACAG	TTCGCTGCCAATGTATTATTTG
48-72 hours	1G08	SMED10030188	smed020110	Tctex1 domain-containing protein 2	9e-07	0.0682	-0.0197	0.0989	0.00272	0.398	0.62		AAATAGTGATCCCTCGAAACCC	AACATCCATCAAATATGGCCTC
48-72 hours	1F04	SMED10003180	smed001371	U2AF 65 kDa subunit	3e-131	-0.019	0.223	0.137	0.171	0.43	0.577		GGCGAGATAGACAACCTCGTAG	CGTGGTCGTCTCAATTTTAATG
48-72 hours	1G02	SMED10005672	smed001473	CRMP-4	8e-90	-0.0309	0.175	-0.11	0.0848	0.574	0.671		GTGAAATCCGGTAGAATGGAAC	CTAATAACCCGTTGACCAGGAG
48-72 hours	4B04	SMED10008034	smed014077	PRP19/PSO4 homolog	2e-125	0.167	0.202	0.308	0.283	0.328	0.429		ACTGCAGCTCGAGAAGCTTTAT	TTTTGAACAGAGTCCGTCATTG
48-72 hours	2G11	SMED10008262	smed005307	Zfp-28	8e-29	0.158	0.297	0.357	0.285	0.64	0.714		CAACTTTCTCAAATCCTGGAGC	AAACAACTATCAACGGGTTTGC
48-72 hours	3E05	SMED10020377	smed017480	WD repeat-containing protein 75	1e-23	0.0817	0.0446	0.356	0.338	0.405	0.583		TTTATGTCGCACTTGAACATGG	TGAATTCAAAATGAGAGTTGCG
48-72 hours	1E12	SMED10003657	smed006369	C20orf112	5e-11	-0.17	0.00497	-0.0182	0.0578	0.711	0.871		TTATTGAATTTAGACCGCCCAG	TTATGAGACAGGATGTTGACGC
48-72 hours	1C07	SMED10019822	smed001202	RuvB-like 2	0	-0.124	0.147	0.0417	0.146	0.655	0.763		TTAGAACCCCGAATTTCATCTC	CATCTCCTGAACCCGTAACTTC
48-72 hours	1G12	SMED10003488	smed000360	40 kDa SR-repressor protein; Short=SRrp40	8e-09	-0.229	0.198	0.0654	0.127	0.403	0.489		TTGATTATTACTCGGGACGAATG	CTGTTACGAGAATTTCTTCTGGG
48-72 hours	1E09	SMED10021527	smed001455	TRA2-beta	5e-31	-0.158	0.0785	0.0133	0.00268	0.39	0.498		ATCGGAGCAATTCTTCCAATAG	TCAAAACTTCTCATAGGCGGAC
48-72 hours	2E05	SMED10015935	smed010684	GlcN6P deaminase 2	4e-144	0.0219	0.352	0.191	0.375	0.527	0.548		TGCGATTGGTTATTCTTGACAC	TCGATTTGCACATTATAAAAACG
48-72 hours	2H03	SMED10005878	smed001282	NOL1/NOP2/Sun domain family member 2	4e-172	-0.0313	0.259	0.261	0.258	0.582	0.586		AAAAGACATAATCGTGGAAGGG	GGGAATCCTCAACATCAGACTC
48-72 hours	1A10	SMED10008002	smed001552	DNA-directed RNA polymerase II subunit RPB2	0	0.0815	0.153	0.0787	0.221	0.436	0.604		GAGTGGTCGAGACGGTAAAATC	TAATCCACAAATAATCGCATGG
48-72 hours	3F03	SMED10002546	smed006636	Ankyrin repeat and LEM domain-containing protein 2	4e-37	0.0772	0.12	0.349	0.302	0.4	0.452		AGGTGCGCTTGAAAAAGTTAAG	TTGGGGTTGACATTAGGAAATC
48-72 hours	2D09	SMED10023779	smed010431	Tyr-DNA phosphodiesterase 2	2e-41	-0.0929	-0.0227	0.235	0.307	0.432	0.496		CCAAAAGAAGTCTACCAAAAACG	CGGGTTTTATATTCTTTCCTGC
48-72 hours	5A03	SMED10023580	smed012419	Dimethyladenosine transferase 1	3e-70	0.222	0.234	0.393	0.349	0.379	0.535		AAGGCCAAAGTAAACTGCTCTG	CTGGAGTTAGCGTATTCCCATC
48-72 hours	1E05	SMED10024562	smed000394	40 kDa SR-repressor protein	4e-20	-0.163	0.184	0.0545	0.324	0.382	0.417		TATTCCTGAAGATTTAAGGCGG	AAAGACAATTCACTTTAATGTTACCAC
48-72 hours	3E04	SMED10009146	smed000830	CCR4-NOT transcription complex subunit 6	7e-09	0.153	0.145	0.319	0.282	0.317	0.42		AAGGCTGGTAACGATTTTTGTG	GCAATTGTCCTTTGATTACTCG
48-72 hours	2E10	SMED10010573	smed019155	Selenophosphate synthase 1	2e-129	0.104	0.305	0.331	0.269	0.383	0.438		GAGAACTGCTGTAGCGTCACTG	TCATTATGAATGCTTGTCTCCG
48-72 hours	1F06	SMED10024247	smed001104	Splicing factor U2AF 26 kDa subunit	2e-74	-0.01	0.329	0.055	0.248	0.671	0.701		TTTAAAATTGGTGCTTGTCGC	ATTTACGATTTCTAGGCGACCG
48-72 hours	1D04	SMED10007059	smed014901	FoxD3	1e-61	-0.166	0.106	-0.0332	0.0698	0.43	0.51		CTCTATTGGTCACTGTTCGGTC	GTCGACAGTTCGTCTTCTGATG
48-72 hours	1G03	SMED10011838	smed001489	Pyridine nucleotide transhydrogenase	0	0.0068	0.122	0.0582	0.206	0.523	0.723		TTGGGTATGATCGGTGTAAGTG	TGATGCAGTCAAAGTAACACCC
48-72 hours	1F01	SMED10001761	smed006519	Mannose-1-phosphate guanyltransferase beta	2e-165	0.00619	0.119	0.0977	0.178	0.535	0.597		AATATTAGTTGGTGGTTTCGGC	TTCCAATTCCGTACAATACAGC
48-72 hours	4E12	SMED10001236	smed000376	SDP3	5e-69	0.0345	0.164	0.152	0.182	0.37	0.457		TGTCTAATGCTGTAACAAGCCG	TGGCATTCTTTCATTGATATGAG
48-72 hours	1D09	SMED10022063	smed001660	hnRNP K	1e-31	0.026	0.0263	0.137	0.0525	0.348	0.483		TGATTATCATTGATGGCTCACC	CATAACTGCATGAGACACTGGG
48-72 hours	1B09	SMED10019875	smed001400	Adenylosuccinate lyase	0	-0.309	0.0373	-0.0536	0.0056	0.499	0.663		CACCTTTAGTTGTGCGTTATGC	AATCCAACTGGGTGCTGTTAAG
48-72 hours	1G09	SMED10011806	smed000398	Histone chaperone asf1a-A	6e-57	-0.00341	0.226	0.238	0.201	0.534	0.593		GAAAATCCAGCCAAATTTTCTTC	CCCCAATTTATAGCAAATCTCG
48-72 hours	1C05	SMED10008873	smed000528	RNA-binding protein TIA-1	3e-28	-0.043	0.0321	0.209	0.247	0.591	0.736		CCGAAATCGGTAACAGAAGAAG	TTGCCAGGATTACCTAAAATGG
48-72 hours	1B08	SMED10008058	smed001613	SOX-13	4e-08	-0.264	0.0118	0.0546	0.105	0.46	0.79		GAAATTGATAATTAAAGCGACGG	ACAATAATCCTCACCCAAGTCC
48-72 hours	1E02	SMED10021079	smed000568	Zinc finger MYM-type protein 3	3e-35	0.151	0.0378	-0.00406	-0.0414	0.417	0.488		ACCCTACAAATCAATGAATCCG	CATACAAACAAATGCCTGCTTC
48-72 hours	1E01	SMED10005725	smed000642	Ataxin-2-binding protein 1	4e-31	0.228	0.178	0.061	0.0844	0.34	0.484		GTAGCAACAGCAAGAATGATGG	TCAAATTCAATACGGTGCAAAC
48-72 hours	3D10	SMED10014246	smed003711	Sec5	2e-87	-0.0501	0.185	0.308	0.306	0.454	0.63		CCTATAATTTAAAACCGGCTGTG	ATTATCGGAAGCTGCTTAATCG
48-72 hours	1B06	SMED10002178	smed000372	CPSF-3	0	-0.194	0.0994	0.00795	0.0794	0.412	0.686		GATTACTCCACTAGGAGCAGGC	TATCTGCTTGTCACCACGTAGC
48-72 hours	2A02	SMED10018110	smed000446	RNA-binding protein 4B	7e-10	-0.00985	0.302	0.198	0.256	0.475	0.594		ATGGCGAAATTTTGGAAGTTAC	GGCGACCTATCACTTCTTGAAC
48-72 hours	1B01	SMED10008367	smed016708	BHC110	2e-25	0.00243	0.0865	0.165	0.22	0.369	0.624		GCTGGATTAGGAGCTGGTAGAG	ACCATCGAAATCACAGAAAACC
48-72 hours	2D10	SMED10010377	smed014527	Aurora kinase C	3e-97	0.0556	0.15	0.32	0.246	0.304	0.406		AAAGGATTTCGATGTCGGTATG	ATTTTTATTTCTGATCAGGGCG
48-72 hours	1F07	SMED10024083	smed022748	Endopeptidase S1P	1e-152	0.0466	0.103	0.316	0.172	0.38	0.418		TTCAATACAATTCTGGCACTCG	TTGATTGGGAGAATAATTTCGG
48-72 hours	1E04	SMED10009302	smed000567	SAE-2	7e-145	-0.182	0.0502	-0.12	0.0549	0.491	0.629		GAATATTATCCCAGCCATAGCG	TTCATTATCAATATCGACCTGGG
48-72 hours	1C10	SMED10008994	smed000645	Nup85	4e-53	-0.0359	0.188	0.0503	0.111	0.456	0.504		CGAAGATGGCATAAAATGACTG	TCTCCCTGAGTTCCTTGACTTC
48-72 hours	1D05	SMED10022221	SMEDS2F2_00037329-RA_1_1103	N/A	0	-0.0485	0.289	-0.00061	0.118	1.22	1.84		TTTAACAAGGATGTCCAAAGCC	CCTTCAATACGCATTTCTTTCC
48-72 hours	1D01	SMED10018587	smed001133	PABP-2	7e-42	-0.0288	0.196	0.249	0.205	0.415	0.358		CATCCCTTTTCTAATCCAGACG	TCTAAAACCCGAAAAGAAATCG
48-72 hours	7D04	SMED10000127	smed005320	SGF-1/FoxA	7e-65	-0.0249	0.0431	-0.101	-0.0908	0.337	0.41		AAACTGCAATGAGCAACGTG	GAAATTTCGAGGAAACTGCC

## Sheet: 1B
Supplementary File 1B
Genes used for whole-mount ISH validation of microarray
				Fold Change							Primer sequences
Plate ID	Probe ID	Treanscript ID	Top Swissprot Hit	u6	u12	u18	u24	u48	u72		5' Primer	3' Primer
2E01	SMED10023438	smed008802	Endonuclease G	0.302	0.187	0.37	0.487	0.368	0.384		ATTTTATCAATGCTGAGGCAGG	GAAGGTTTATTCTATGGACAACGAG
2E12	SMED20013969	smed017435	Venom allergen 5	0.244	0.553	-0.109	-0.261	0.0477	0.17		TTCTGGAGATCTTTCTAATGACG	ATATTTACTGCAGTCTTGGCCG
1A06	SMED10011665	smed27535	Cellulose synthase-like protein A7	0.367	0.568	0.415	0.421	0.502	0.385		TAGATTCCCGTCAGGACTTTTG	CAGCCTTACTTTTGTTCGGATG
2A03	SMED10015196	smed003740	Glucosamine 6-phosphate N-acetyltransferase	0.183	0.471	0.572	0.715	0.782	0.539		AGCATGGCATTTATTTTTGATG	ACAAATTAAAGCTACGATGAGATTC
2A05	SMED20002798	smed005917	N/A	0.501	0.473	0.415	0.296	0.192	0.182		TATTTGTGGTGGTGTTTTCGTC	TATTATGCCCGATTTCACTACG
2A11	SMED10005551	smed001537	DNA replication licensing factor mcm7-A	0.125	0.114	0.684	0.662	0.465	0.831		GTTGGTGCTAATACGCCCTTAG	ATCTCAGTTGACCAACACGATG
2B02	SMED10036692	smed28202	MGF 505-6R	-0.0892	0.272	0.438	0.71	0.759	0.56		AATTTCCACGGGACATTGATAG	GATTTGAGTTGGAGAGGGTGAG
2C03	SMED10039154	smed022506	WIF-1	0.117	0.215	0.406	0.579	0.521	0.231		TGCAATCAAACAGTTGCCTTAC	TGCATTTTACGTGTGTGTGTATG
2D12	SMED10023201	smed018143	Innexin unc-9	-0.0205	0.211	0.417	0.612	0.719	0.767		TTCATTGAAAATGTCGGTCTTG	AGAAATGGTCAGAATGCAAATG
2F11	SMED10018951	smed022053	Selenocysteine lyase	0.266	0.164	0.402	0.812	0.789	0.759		GATTACAATGCCACGACTCCTC	CTGCGTTATGGAGATCTTCGAC
2H04	SMED20002601	smed004974	N/A	0.184	0.253	0.486	0.603	0.765	0.885		AGCTTTGTTTCGAAGTGGTTTC	GACTCGCCAACTCAAATTTTTC
3A03	SMED10008119	smed003773	Collectin-12	0.217	-0.0209	0.557	0.794	0.438	1.19		CAAGCTTTCAACAAATTCATCG	CTCCGTTTGCATAAAAGTTTCC
3C02	SMED10036377	smed011278	N/A	0.02	0.0731	0.327	0.599	0.715	0.712		CTCTACCCCAAGACAACTCGAC	CCAGTTCTCAATTATTCGTGGC
3D09	SMED10004216	smed016763	Brain tumor protein	0.409	0.159	0.501	0.455	0.411	0.548		GATTTTACCTTGGAGTATGCCG	AGAAAAATAAAGCCACAAAAATGTTC
4A05	SMED10012385	smed009640	Putative transporter SVOPL	0.0198	0.0237	0.438	0.564	0.768	0.875		AATCCAGCTATTCCTTTGGATG	AGTCAATCCAGATGCTGAAAAGA
4B09	SMED10019995	smed022277	Mitofusin-2	0.552	-0.178	-0.405	-0.185	-0.291	-0.44		GGTAATAAAGCCACGGCTAATG	ATTTCTTCAGTGTATCGACGGG
4B12	SMED10017580	smed005867	Putative BTB/POZ domain-containing protein	0.193	0.394	0.55	0.515	0.718	0.973		TAGGGAAAAACGTTCTCCAAGA	TGATTGGAAAATGTATTGAAAATGA
4H08	SMED10037196	smed001768	Translation initiation factor IF-2	-0.0239	0.0367	0.487	0.639	0.516	0.352		TCATGAACTTACCAAAATAATCAACC	TTGTACAAAACAAATAGGAGGACAC
5B02	SMED10001332	smed000982	Singed	-0.0934	0.237	0.491	0.733	0.711	0.378		TGTGAATGGATCTTCAGAATCG	TTCATCAATCCGTTTTGTTCAC
5B03	SMED10007253	smed012084	Fer3-like	0.406	0.174	0.613	0.267	-0.0543	-0.1		TGCTAACTCCTGATGTGCAATG	GCTGATGTTGTCTGCATTTTTG
5B07	SMED10000192	smed009085	Rhomboid-related protein 2	0.331	1.06	1.08	1.12	1.09	1.01		TCTCTGGCTCTCAAATCATGTC	CACCCAAAACAATTTCACTTCC
5B08	SMED10015791	smed006646	Mothers against DPP homolog 4	0.648	0.458	0.514	0.43	0.742	0.98		TCATTTGTCGGATATCAAGCTG	CCTACACAACCTCACCACAAAC
5B09	SMED10015047	smed008770	Serine/threonine-protein kinase pim-2	-0.609	-0.00797	0.101	0.51	-0.216	0.181		AATTTATGGGAAAATCGGTGAA	TCATGCATCAATTCCAATAGACA
5B10	SMED10018687	smed008612	RING finger protein 146	0.361	0.55	0.333	0.435	0.493	0.518		GTTATCAAAAAGCGGTTCATCC	TTTTCCGATGATCCTTATGGC
5B11	SMED10039115	smed010977	Tyrosine-protein kinase BTK	0.16	0.274	0.473	0.53	0.71	0.73		CGAATTCTGGAATAAATCTGGC	GAAATCGGTGATTTTGGAAGAG
5D12	SMED10001896	smed019489	Low-density lipoprotein receptor-related protein 2	0.654	0.731	0.588	0.773	-0.448	-0.808		TTTGTTTGGACAGAAATGATCG	TTTGCAAACGGTAATACAGCAG
1G06	SMED20012969	isotig19737	TCF-21	0.162	0.118	0.24	0.567	1.12	1.21		CATTAACCATTGTCGAATGTCC	GTCGATGTCAATTAGTTCCTGG
1C07	SMED10019822	smed001202	RuvB-like 2	-0.124	0.147	0.0417	0.146	0.655	0.763		TTAGAACCCCGAATTTCATCTC	CATCTCCTGAACCCGTAACTTC
5B04	SMED10012877	smed008979	Transmembrane protein 144	0.129	0.591	-0.0501	-0.101	0.0535	0.337		GCTGAATTTACAGTTTTGAAAGACAC	AATTAAAATAGCCGCACCAATC
5C04	SMED10046108	smed26994	N/A	0.568	0.543	0.721	1.17	1.17	0.686		TTTGGAATTATGTAGGCGTTTG	GTAGAATTGATGAGCATGTGCC
5B06	SMED20009699	smed26521	Putative uncharacterized transmembrane protein DDB_G0280901	0.286	0.675	0.69	0.989	0.842	0.749		TAAAAGCTACGAAGTTACGCGG	TACGTCAATCCGATGAGCATAC
5C12	SMED10012366	mk000263	SART-3	0.56	-0.119	-0.00807	-0.0394	-0.302	-0.352		GTGATTCGGGATCAGAAGATTT	AATGAGTCCCAACTTGAGCAAT
5F04	SMED10022969	smed004379	PDZ domain-containing RING finger protein 4	-0.0291	0.269	0.341	0.628	1.25	1.15		GATCTTTCTACTGCGTCTCACC	ACATTGGTTTTGGTTTCTCGTT
5C07	SMED20002593	smed004949	Histone H2B	0.472	0.59	0.606	0.582	0.719	0.7		TGGCAATTAAAGGTAAGATCGC	AACGTGACATAAGATAAAAGATAATACG
5F03	SMED10014530	SMEDS2F2_00013819-RA_1_215	FMP48	0.61	1.06	-1.55	-0.164	1.57	-0.79		TTTCTTGATTGTTGTTTCGGTG	CACCGACGCTTTCTCTCTATCT
5C06	SMED10001212	smed005017	Venom allergen 5	0.145	0.556	0.99	0.755	0.39	0.364		TGACATGGAATGAAGAATCAGC	TAATTACACAGGCCACCATCAC
5E06	SMED10021753	smed004375	Saposin-C	0.5	-0.653	-0.114	-0.154	-0.607	-0.649		TGTGTAAGAAAGTCATCGGAGC	TGCATTCAAATTCAAAAACACC
5D11	SMED10004178	smed011507	Beta-defensin 114	0.196	0.505	1.09	1.65	1.74	1.44		TTTATTTGCTGCAGTGCTGATT	TATTGCGAAGAGATTCGAGACA
5E01	SMED10017790	smed27997	Zonadhesin	0.58	0.618	0.533	0.324	0.165	0.176		GTCGTCATTCCTCTATTTTCCG	ATTGTACAAGTCAAGCAGTGGG
5D07	SMED20009783	smed26677	N/A	0.343	0.701	1.11	0.783	0.344	0.296		GGATTTCGTTCTTCACGGTATT	TTCCCACTTGCAGAAATTACCT
5F05	SMED10009459	smed014052	Ovo-like 1	0.705	0.462	0.436	0.121	0.334	0.709		TTCGGAATTGAAACGATTCTTAAG	GTTTGTCACCAGATTTCCGATT
5F02	SMED10011267	smed26845	Tissue factor pathway inhibitor	0.22	0.607	1.01	0.845	0.668	0.827		TCTGTACGAAACCAGTTGAACG	GAACAAATCTTATTGCAAGCGG
5E08	SMED10004653	smed26521	Putative uncharacterized transmembrane protein DDB_G0280901	0.329	0.634	0.837	1.06	0.919	0.707		CTCAGCATCCTCATACCTTGTG	TACGTCAATCCGATGAGCATAC
